# Supplementary material for: Initial Learning Curve for Robot-Assisted Total Knee Arthroplasty in a Dedicated Orthopedics Center
Source: J Clin Med. 2023 Nov 6;12(21):6950. doi: 10.3390/jcm12216950 (PMC10649181; doi:10.3390/jcm12216950)
Supplement: Supplementary file 1 [file jcm-12-06950-s001.zip]

Archive with 1 entries (1 files):
- jcm-2691886-supplementary.pdf
